# Supplementary material for: Extending the toolbox for RNA biology with SegModTeX: a polymerase-driven method for site-specific and segmental labeling of RNA
Source: Nat Commun. 2023 Dec 18;14:8422. doi: 10.1038/s41467-023-44254-3 (PMC10728113; doi:10.1038/s41467-023-44254-3)
Supplement: Supplementary file 4 — Source data [file 41467_2023_44254_MOESM4_ESM.zip]

Archive with 2 entries (2 files):
- Sequences.txt
- Source data file-old.xlsx
