# Supplementary material for: Extending the toolbox for RNA biology with SegModTeX: a polymerase-driven method for site-specific and segmental labeling of RNA
Source: Nat Commun. 2023 Dec 18;14:8422. doi: 10.1038/s41467-023-44254-3 (PMC10728113; doi:10.1038/s41467-023-44254-3)
Supplement: Supplementary file 4 — Source data [file 41467_2023_44254_MOESM4_ESM.zip › Sequences.txt]

#MLV-BCD for segmental deuteration
>MLV-SL-BCD-TGKpri #(Tm 57d) 35nt
GGCGGUACUAGUUGAGAAACUAGCUCUGUAUCUGG
>MLV-SL-BCD-tem-57d-R   #92nt
AACCCTGGGACCTCTCCCAGGGTTGCGGCCGGGTGTTCCGAACTTCACAGTTCCACCACGGGTCCGCCAGATACAGAGCTAGTTTCTCAACT

#HBV epsilon for m6A/2FA/2'Ome labeling
>HBV-E-root-single-pri (Tm:60C)
GGGUCUCUUGUUCAUGGAAACAUGG
>HBV-E-root-single-pri-step1
TCCATGTTTCCATGAACAAGAGACCC
>HBV-E-root-single-pri-step2
GGGTCGATGTCCATGTTTCCATGAACAAGAGACCC

#Single base extension templates for NTP anbalogue incorporation
>HBV-E-root-single-1C	#3A2U1G1C
TCAGTATCCATGTTTCCATGAACAAGAGACCC
>HBV-E-root-single-1A	#1A3U1G2C
ACGTAGACCATGTTTCCATGAACAAGAGACCC
>HBV-E-root-single-1G	#2A2U1G2C
TAGCAGTCCATGTTTCCATGAACAAGAGACCC
>HBV-E-root-single-1U	#3A1U1G2C
TCGATGT CCATGTTTCCATGAACAAGAGACCC

#tRNA Lys seg1 and templates for pseudouridine incorporation
>tRNA-Lysprimer (Tm:62C)
GCCCGGAUAGCUCAGUCGGU
>tRNALysMid-R
GTCTGATGCTCTACCGACTGAGCTATCCGGGC
>tRNALys-R
TGGCGCCCGAACAGGGACTTGAACCCTGGACCCTCAGATTAAAAGTCTGATGCTCTACCGACTGAGCTATCCGGGC
>tRNAmid-control	#32nt
GCCCGGAUAGCUCAGUCGGUAGAGCAUCAGAC

#DNA primed reaction templates and primer
>HBV-E-stem1-TGK-DNAtem-A
GGGTCCATGCCCCATCTCTAGGACATGAACCAAAGAGATGATTAGGCAGAGGTGAAA
>HBV-E-stem1-TGK-DNAtem-C
GGGTCCATGCCCCATCTCTAGGACATGAACCCAAGAGATGATTAGGCAGAGGTGAAA
>HBV-E-stem1-TGK-DNAtem-G
GGGTCCATGCCCCATCTCTAGGACATGAACCGAAGAGATGATTAGGCAGAGGTGAAA
>HBV-E-stem1-TGK-DNAtem-T
GGGTCCATGCCCCATCTCTAGGACATGAACCTAAGAGATGATTAGGCAGAGGTGAAA
>HBV-E-stem1-TGK-DNAprimer    #(58ºC)   25nts
TTTCACCTCTGCCTAATCATCTCTT
#T7 control for DNA primed RNA synthesis
>HBV-Epsi-Stem1-F
TAATACGACTCACTATAGGGTTCATGTCCTAGAGATGGGGCATGGACCC
>HBV-Epsi-Stem1-R
mGmGGTCCATGCCCCATCTCTAGGACATGAACCCTATAGTGAGTCGTATTA

>IVT-PCR-62d-F #Long(700) 7SK template
GACAAGCCCGTCAGGGCG
>7SK-snRNA-R   #62d
aaagaaaggcagactgccacatgc
#7SKsnRNA180
>7SK-180-pri-60d-R    #60d
mUmUGACCGAAGACCGGTCCTC
>7SK180-2step1-64d-R   #64d 99nts
ACGTTCTCCTACAAATGGACCTTGAGAGCTTGTTTGGAGGTTCTAGCAGGGGAGCGCAGCTACTCGTATACCCTTGACCGAAGACCGGTCCTCCTCATC
>7SK180-2step2-64d-R   #64d 100nts
AAAGAAAGGCAGACTGCCACATGCAGCGCCTCATTTGGATGTGTCTGGAGTCTTGGAAGCTTGACTACCCTACGTTCTCCTACAAATGGACCTTGAGAGC
>7SK-253-cont-61d-R    #61d
mAmCGTTCTCCTACAAATGGACCTTGAGA
#7SKsnRNA148
>7SK-148-pri-60d-R    #60d
mGmGTCGTCCTCTTCGACCGAG
>7SK-148-2step1-cor-64d-R    #64d    53nt
GACCGAAGACCGGTCCTCCTCTATCGGGGATGGTCGTCCTCTTCGACCGAGCG
#7SKsnRNA asymmetric PCR template
#7SK snRNA PCR primers seg1 templates
>7SK-asymPCR-pri-3PO-63d-F
GGATGTGAGGGCGATCTGGCT/3Phos/
>7SK-snRNA-RT-F   #63d
GGATGTGAGGGCGATCTGGCT
>7SKsnRNA 324-nt sequence
GGATGTGAGGGCGATCTGGCTGCGACATCTGTCACCCCATTGATCGCCCAGTGGGCTGATCTGGCTGGCTAGGCGGGTGTCCCCTTCCTCCCTCACCGCTCCATGTGCGTCCCTCCCGAAGCTGCGCGCTCGGTCGAAGAGGACGACCATCCCCGATGAGGAGGACCGGTCTTCGGTCAAGGGTATACGAGTAGCTGCGCTCCCCTGCTAGAACCTCCAAACAAGCTCTCAAGGTCCATTTGTAGGAGAACGTAGGGTAGTCAAGCTTCCAAGACTCCAGACACATCCAAATGAGGCGCTGCATGTGGCAGTCTGCCTTTCTTT
