# Supplementary material for: Extending the toolbox for RNA biology with SegModTeX: a polymerase-driven method for site-specific and segmental labeling of RNA
Source: Nat Commun. 2023 Dec 18;14:8422. doi: 10.1038/s41467-023-44254-3 (PMC10728113; doi:10.1038/s41467-023-44254-3)
Supplement: Supplementary file 4 — Source data [file 41467_2023_44254_MOESM4_ESM.zip › Source data file-old.xlsx]

## Sheet: Fig2
Figure 2
								HBV-E	HBV-E			tRNA-Lys	tRNA-Lys			7SK-SL1	7SK-SL1
		2a			empty	empty	other	seg1	seg1-2	other	other	seg1	seg1-2	other	other	seg1	seg1-2	other	other
																7SK-SL1
								HBV-ε
		2b
		2c

## Sheet: Fig3
Figure 3

## Sheet: Fig4
Figure 4
							4b				4a

## Sheet: Fig5
Figure 5
		5a
		5b
		5c
		5d
		5d

## Sheet: Fig6
Figure 6
		6a
		6b
		6c
		6d1
		6d2
		6d3

## Sheet: SupFig1
Supplementary figure 1
		Sup Figure 1a
		Sup Figure 1b
		Sup Figure 1c
		Sup Figure 1d
		Sup Figure 1e
		Sup Figure 1f

## Sheet: SupFig5
Supplementary Figure 5
		Supplementary Figure 5a
		Supplementary Figure 5b
		Supplementary Figure 5c
		Supplementary Figure 5d
